# Supplementary material for: Surveillance of the major pathogenic arboviruses of public health concern in Gabon, Central Africa: increased risk of West Nile virus and dengue virus infections
Source: BMC Infect Dis. 2021 Mar 17;21:265. doi: 10.1186/s12879-021-05960-9 (PMC7966894; doi:10.1186/s12879-021-05960-9)
Supplement: Supplementary file 1 — Additional file 1: Table S1. OD value examined to determine cross-reactivity within the genus Flavivirus [file 12879_2021_5960_MOESM1_ESM.xlsx]

## Sheet: Table S1
Table S1 OD value examined to determine cross-reactivity within the genus Flavivirus
	WNV NS1	DENV NS1	ZIKV NS1	YFV NS1
anti-WNV plasma	-	0.04	0	0
anti-DENV serum	0.02	-	0.07	0
anti-ZIKV serum	0.29 (>0.21a)	3.96 (>0.38b)	-	0.03
anti-YFV serum	0	0.56 (>0.38b)	0.05	-
WNV West Nile virus, DENV dengue virus, ZIKV Zika virus, YFV yellow fever virus, NS1 non-structural protein 1
Bold indicates a cross-reactivity
a A cut-off value of WNV-NS1 based ELISA
b A cut-off value of DENV-NS1 based ELISA
