# Supplementary material for: Surveillance of the major pathogenic arboviruses of public health concern in Gabon, Central Africa: increased risk of West Nile virus and dengue virus infections
Source: BMC Infect Dis. 2021 Mar 17;21:265. doi: 10.1186/s12879-021-05960-9 (PMC7966894; doi:10.1186/s12879-021-05960-9)
Supplement: Supplementary file 2 — Additional file 2: Table S2. The number of people infected with different arboviruses [file 12879_2021_5960_MOESM2_ESM.xlsx]

## Sheet: Table S2
Table S2 The number of people infected with different arboviruses
		No. of seropositive-arboviruses (%)						Average of no. of seropositive-arboviruses (95% CI)
		0	1	2	3	4	Total	Age group	p-vale
1-2 years	Mix	7 (8.9)	22 (27.8)	29 (36.7)	13 (16.5)	8 (10.1)	79 (100.0)	1.9 (1.7-2.2)	< 0.0001
	Female	2 (2.5)	12 (15.2)	13 (16.5)	7 (8.9)	5 (6.3)	39 (49.4)
	Male	5 (6.3)	10 (12.7)	16 (20.3)	6 (7.6)	3 (3.8)	40 (50.6)
3-11 years	Mix	10 (7.1)	33 (23.6)	58 (41.4)	28 (20.0)	11 (7.9)	140 (100.0)	2.0 (1.8-2.2)	< 0.0001
	Female	4 (2.9)	13 (9.3)	32 (22.9)	11 (7.9)	5 (3.6)	65 (46.4)
	Male	6 (4.3)	20 (14.3)	26 (18.6)	17 (12.1)	6 (4.3)	75 (53.6)
12-17 years	Mix	0 (0.0)	3 (10.7)	15 (53.6)	7 (25.0)	3 (10.7)	28 (100.0)	2.4 (2.0-2.7)	0.57
	Female	0 (0.0)	1 (3.6)	11 (39.3)	2 (7.1)	1 (3.6)	15 (53.6)
	Male	0 (0.0)	2 (7.1)	4 (14.3)	5 (17.9)	2 (7.1)	13 (46.4)
>17 years	Mix	2 (1.4)	10 (7.1)	42 (30.0)	72 (51.4)	14 (10.0)	140 (100.0)	2.6 (2.5-2.8)	-
	Female	0 (0.0)	3 (2.1)	15 (10.7)	18 (12.9)	2 (1.4)	38 (27.1)
	Male	2 (1.4)	7 (5.0)	27 (19.3)	54 (38.6)	12 (8.6)	102 (72.9)
CI: confidence interval
